# Supplementary material for: Applications of Machine Learning in the Diagnosis and Prognosis of Patients with Chiari Malformation Type I: A Scoping Review
Source: Children (Basel). 2025 Feb 18;12(2):244. doi: 10.3390/children12020244 (PMC11853870; doi:10.3390/children12020244)
Supplement: Supplementary file 1 [file children-12-00244-s001.zip]

Archive with 1 entries (1 files):
- children-3469369-supplementary.xlsx
