# Supplementary material for: Applications of Machine Learning in the Diagnosis and Prognosis of Patients with Chiari Malformation Type I: A Scoping Review
Source: Children (Basel). 2025 Feb 18;12(2):244. doi: 10.3390/children12020244 (PMC11853870; doi:10.3390/children12020244)
Supplement: Supplementary file 1 [file children-12-00244-s001.zip › children-3469369-supplementary.xlsx]

## Sheet: Sheet1
SUPPLEMENTARY MATTERIAL:
	AUTHOR	YEAR	TYPE OF STUDY	SUBCOHORT	AGE	IMAGING MODALITY	NO OF IMAGES	SEQ	D.R	ML MODEL	PURPOSE	OUTPUT CLASS	OUTCOME	VALIDATION	TESTING SIZE	ACC	SEN	SPE	AUC												Author	Year	ML Model	Input data	Notes	Surgical Procedure
	Urbizu et al.	2018	R	CM1 WITH MODERATE TH	40.5+/-13.4	MRI	23	T1W (MS)	N	LDA	DIAGNOSIS OF CM1 W/ MOD TH	2	CM1 W/ MOD TH/Healthy	4-Fold-Cross-Validation	23	96%, 91%, 93%, 95%, 96%, 93%	N/A	N/A	N/A												Mesin et al.	2019	NB-BT	NB: Ratio of the areas of cerebellum and brain, length of hernia over the major axis of the cerebellum, ratio between minor and major axes of the cerebellum, length of the tentorium, length of the tentorium divided by the major axis of the posterior fossa	* Morphometric parameters	N/A
										QDA						92%, 91%, 90%, 90%, 91%, 91%																		BT: Ratio between the height of the posterior fossa and its major axis
										NB						96%, 96%, 96%, 83%, 90%, 96%															Lin et al.	2022	CNN-CI based model	Original midsagittal T1WI cervical MRI images (Posterior Cranial Fossa, Cervical Canal and/or Thoracic Region )	*MRI Images
										DT						86%, 86%, 90%, 92%, 92%, 92%,																	CNN-CVI based model	Cropped sagittal T1WI craniocervical junction area focused images (Posterior Cranial Fossa&Upper cervical spinal canal)
										LR						96%, 91%, 91%, 96%, 96%, 95%															Tetik et al.	2021	XGBoost(S)	TH, Distance from the pons to FM, Distance from Corpus Callosum to FM, Distance from Fastigium to FM, Distance from pons to dens axis, Distance from corpus callosum to dens axis, Distance from Fastigium to dens axis, Distance from dorsum sella to dens axis, Clivus Length, Distance from dens axis to posterior margin of FM, Clivus canal angle(Weckenheim line-posterior vertebral body line)	*"S" Indicates that only one morphometric parameter was used each time. * Morphometric Parameters
										KNN						76%, 86%, 90%, 91%, 91%, 85%																	Stochastic Gradient Boosting(S)
										SVM						96%, 96%, 87%, 95%, 95%, 96%																	Bagged CART(S)
				CM1.5	44.0+/-11.8	MRI	24	T1W (MS)	N	LDA	DIAGNOSIS OF CM1.5 PTS	2	CM1.5/Healthy	4-Fold-Cross-Validation	24	96%, 96%, 96%, 94%, 96%, 96%	N/A	N/A	N/A														Random Forest(S)
										QDA						96%, 96%, 96%, 96%, 92%, 96%																	Logistic Regression (S)
										NB						96%, 96%, 95%, 93%, 96%, 96%																	Xgboost	TH, Distance from the pons to FM, Distance from Corpus Callosum to FM, Distance from Fastigium to FM, Distance from pons to dens axis, Distance from corpus callosum to dens axis, Distance from Fastigium to dens axis, Distance from dorsum sella to dens axis, Clivus Length, Distance from dens axis to posterior margin of FM, Clivus canal angle(Weckenheim line-posterior vertebral body line)	*Morphometric Parameters (used in combinations of 2, 3, 4, 5, 6 & 7)
										DT						93%, 93%, 96%, 92%, 92%, 92%																	Stochastic Gradient Boosting
										LR						96%, 96%, 96%, 96%, 96%, 96%																	Bagged CART
										KNN						93%, 86%, 89%, 91%, 94%, 86%																	Random Forest
										SVM						96%, 96%, 92%, 96%, 96%, 96%																	Logistc Regression
				CM0	36.7+/-9.3	MRI	7	T1W (MS)	N	LDA	DIAGNOSIS OF CM0 PTS	2	CM0/Healthy	4-Fold-Cross-Validation	7	68%, 71%, 68%, 68%, 64%, 64%	N/A	N/A	N/A												Urbizu et al.	2018	Linear Discriminant Analysis	Tentorium Length, Supraoccipital Length, Anteroposterior Diameter of FM, Clivus Length, PCF Area, Osseous PCF Area, Tentorium Angle, Height PCF, Width PCF, Basilar Impression, Distance from Pons to FM, Distance from Corpus Callosum to FM, Distance from Fastigium to FM, Weckenheim angle, Basal Angle	*Morphometric Parameters (used in combination of 2, 3, 4, 5, 6 & 7)
										QDA						57%, 68%, 71%, 100%, 82%, 82%																	Quadratic Discriminant Analysis
										NB						71%, 71%, 50%, 54%, 71%, 71%																	Naïve Bayes
										DT						61%, 54%, 68%, 68%, 68%, 68%																	Decision Tree
										LR						57%, 71%, 71%, 57%, 57%, 57%																	Logistic Regression
										KNN						50%, 57%, 57%, 57%, 57%, 57%																	K-Nearest Neighbors
										SVM						68%, 64%, 68%, 57%, 64%, 64%																	Support Vector Machine
																															Tanaka et al.	2022	ResNet50 Dropout Rate 0.5	Non-cropped images: Non-skull Stripped images, Skull Stripped images & 64x64 pixel Cropped Images: Non-Skull Stripped, Skull Stripped. *(FLAIR T1)	*MRI Images
	Supplementary Table 1.				Supplementary table 1, demonstrates the performance metrics of ML models as calculated from independent cohorts by Urbizu et al.
																																	VGG19 Dropout Rate 0.5	Non-cropped images: Non-skull Stripped images, Skull Stripped images & 64x64 pixel Cropped Images: Non-Skull Stripped, Skull Stripped. *(FLAIR T1)	*MRI Images
	P=Prospective ; R=Retrospective; N=Number of Patients; MS=Midsagittal; D.R=Diagnostic Reference; NS=Neurosurgeon(s); R=Radiologist; E=Expert; CNN=Convoluted Neural Network; XGB= Extreme Gradient Boosting(XGBoost); SGB=Stochastic Gradient Boosting; BC=Bagged CART; RF=Random Forest; LR=Logistic Regression; LDA=Linear Discriminant Analysis; QDA=Quadratic Dominant Analysis; NB=Naïve Bayes; BT=Binary …
																																	VGG19 Dropout Rate 0.8	Non-cropped images: Non-skull Stripped images, Skull Stripped images & 64x64 pixel Cropped Images: Non-Skull Stripped, Skull Stripped. *(FLAIR T1)	*MRI Images
																																	ResNet50 Augmented	Data augmentation on 64x64 cropped, non-skull stripped images (FLAIR T1)	*Augmentation was achieved by: Randomly shifting, zooming, rotating, shearing initial images, brightness alterations *MRI Images
																																	VGG19 Augmented	Data augmentation on 64x64 cropped, non-skull stripped images (FLAIR T1)
																															El Hajj et al.	2024	Logistic Regression	Age, BMI, Race(Asian Compared to White race), major cardiac risk factors, nutritional support, hydrocephalus, operative time	*predicting 30-day readmission *Demographic, Clinical Parameters	Posterior fossa decompression & duraplasty
																																	Logistic Regression	Age, BMI, Hispanic Ethnicity, Neuromuscular disorder, hematological disorder, hydrocephalus, operative time	predicting risk for 30-day reoperation *Demographic, Clinical Data
																																	Gaussian Naïve Bayes	Male Sex, Developmental Delay, Ethnicity, Respiratory Disease, Premature Birth, Congenital/genetic Anomaly	predicting 30-day readmission *Demographic, Clinical
																																	K-Nearest Neighbors
																																	Decision Tree
																																	Random Forest
																																	Gaussian Naïve Bayes	Male Sex, Developmental Delay, Congenital Anomaly, Ethnicity, Premature Birth, ASA Class, Respiratory Disease	*predicting risk for 30-day reoperation. ASA Class= American Society of Anesthesiologists classification *Demographic, Clinical
																																	K-Nearest Neighbors
																																	Decision Tree
																																	Random Forest
																															King et al.	2024	CLAM + ResNet50	MRI (sagittal T1 FLAIR)	*MRI Images	Posterior fossa decompression & expansile duroplasty
																																	Logistic Regression	All clinical features (all features except imaging)	*MRI Images, Demographic, Clinical data Morphometric Parameter
																																		PCS (Physical Component Scale of SF-12 questionnaire)
																																		Symptoms (Headache, Limb Pain, Numbness, Limb Paresthesia, Limb Weakeness, Vertigo, Nystagmus)
																																		Cerebellar Ectopia
																																		Age & Gender
																																		CINE Score (MRI)
																																		PCS( + Cerebellar Ectopia
																																		MRI + PCS + Cerebellar Ectopia
																															Thakar et al.	2020	Support Vector Machine	Preoperative Sensory deficits, Preoperative M-Fourth-Ventricle vertex, PFC/ICV, Preoperative M-Tonsil Tip, Taper Ratio, Preoperative L-Fourth Ventricle vertex, Width of Fourth Ventricle, Clivus Canal Angle, Preoperative L-Bulbopontine sulcus, Preoperative abnormal reflexes, Sex, Op Gait Balance Instability, Obex Position, Instability at Facet Joints, FM McRae's Line, Age, Preoperative Syrnix cord…	*Morphometric Parameters	Posterior fossa decompression & duraplasty & Tonsillar Coarctation
																																	Random Forest
																																	XGBoost
																															Mesin et al.	2022	Support Vector Machine (Features Automatically obtained from patients with Syringomyelia before treatment)	AGE, SYMPTOMS(NUCHAL HEADACHE, MIXED CRANIAL NERVE DISORDERS, DISORDERS OF THE OTO-VESTIBULAR CRANIAL NERVES, MOTOR/SENSORY PROBLEMS, CEREBELLAR SIGNS, SPHINCTER DISORDER, SCOLIOSIS, OTHER), MORPHOMETRIC FEATURES MEASURED AUTOMATICALLY: BRAIN AREA, CEREBELLUM AREA, PF AREA, C/PF, PF/B, LenT, LenC, LenFM, LenH, AngT, H-PF, DiaAntP	*Demographic, Clinical Data, morphometric parameters	Posterior fossa decompression & duraplasty & Tonsillar Coarctation
																																	Support Vector Machine (Features measured automatically from the patients who did not develop syringomyelia)
																																	Support vector Machine (Features assessed automatically, where all patients were included)
																																	Support Vector Machine(Manual Measurements from patients with syringomyelia)	AGE, SYMPTOMS(NUCHAL HEADACHE, MIXED CRANIAL NERVE DISORDERS, DISORDERS OF THE OTO-VESTIBULAR CRANIAL NERVES, MOTOR/SENSORY PROBLEMS, CEREBELLAR SIGNS, SPHINeCTER DISORDER, SCOLIOSIS, OTHER), MORPHOMETRIC FEATURES MEASURED MANUALLY: BRAIN AREA, CEREBELLUM AREA, PF AREA, C/PF, PF/B, LenT, LenC, LenFM, LenH, AngT, H-PF, DiaAntP, DPOFM, DCCFM, DFFM	* Demographic, Clinical Data, morphometric parameters
																																	Support Vector Machine (Features Measured Manually on patients without Syringomyelia)
																																	Support Vector Machine(Manual measurements on all patients)
																															Supplementary Table 2. This table demonstrates the input data utilized by each model in the studies included in our review and the surgical procedures performed.
